# Supplementary material for: Resveratrol Enhances Cytotoxic Effects of Cisplatin by Inducing Cell Cycle Arrest and Apoptosis in Ovarian Adenocarcinoma SKOV-3 Cells through Activating the p38 MAPK and Suppressing AKT
Source: Pharmaceuticals (Basel). 2023 May 17;16(5):755. doi: 10.3390/ph16050755 (PMC10220637; doi:10.3390/ph16050755)
Supplement: Supplementary file 1 [file pharmaceuticals-16-00755-s001.zip]

Archive with 1 entries (1 files):
- pharmaceuticals-2310052-supplementary.pdf
